# Supplementary material for: Unsupervised Clustering of Heartbeat Dynamics Allows for Real Time and Personalized Improvement in Cardiovascular Fitness
Source: Sensors (Basel). 2022 May 24;22(11):3974. doi: 10.3390/s22113974 (PMC9182749; doi:10.3390/s22113974)
Supplement: Supplementary file 1 [file sensors-22-03974-s001.zip]

Archive with 1 entries (1 files):
- sensors-1703216-supplementary.pdf
